# Supplementary material for: Successful Practices in Performing and Maintaining Physical Activity in Adults with Type 2 Diabetes Mellitus: A Qualitative Study
Source: Int J Environ Res Public Health. 2022 Oct 28;19(21):14041. doi: 10.3390/ijerph192114041 (PMC9658001; doi:10.3390/ijerph192114041)
Supplement: Supplementary file 1 [file ijerph-19-14041-s001.zip]

Archive with 1 entries (1 files):
- ijerph-1966226-supplementary.pdf
